# Supplementary material for: Multi-Solvent Extraction Procedure for the Pioneer Fecal Metabolomic Analysis—Identification of Potential Biomarkers in Stable Kidney Transplant Patients
Source: Diagnostics (Basel). 2021 May 26;11(6):962. doi: 10.3390/diagnostics11060962 (PMC8229050; doi:10.3390/diagnostics11060962)
Supplement: Supplementary file 1 [file diagnostics-11-00962-s001.zip]

Archive with 1 entries (1 files):
- diagnostics-1186143-supplementary.pdf
